# Supplementary material for: Gene-flow from steppe individuals into Cucuteni-Trypillia associated populations indicates long-standing contacts and gradual admixture
Source: Sci Rep. 2020 Mar 6;10:4253. doi: 10.1038/s41598-020-61190-0 (PMC7060214; doi:10.1038/s41598-020-61190-0)
Supplement: Supplementary file 2 — Supplementary Table 1. [file 41598_2020_61190_MOESM2_ESM.xls]

## Sheet: Sheet1
Supplementary Table 1. Information about sequencing data analysed and aDNA statistics of the four individuals
Sample	Number of sequenced reads	Number of mapped reads after duplicate removal	Number of called SNPs	Average read length	% endogenous DNA	Duplicate proportion (%)	Cluster factor	C->T substitution frequency 1st base 5'	C->T substitution frequency 2nd base 5'	G->A Substitution frequency 1st base 3'	G->A substitution frequency 2nd base 3'	Reference sequence coverage >=1x	Reference sequence coverage >=2x	Reference sequence coverage >=3x	Reference sequence coverage >=4x	Average sequence coverage (hg19)	Mapped reads to mitochondrial DNA after duplicate removal	Contamination estimation on mitochondrial DNA	Average mitochondrial DNA sequence coverage	Mitochondrial sequence coverage >=1x	Mitochondrial sequence coverage >=2x	Mitochondrial sequence coverage >=3x	mt/nc read ratio	mt/nc mean coverage ratio
Gordinesti	649139090	80575246	909828	55 (43-75)	0.29072	0.194652	1.2417	0.0820596	0.0103646	0.0805964	0.0102553	0.698447	0.422909	0.217719	0.100217	1.54682	57297	0.32	197.735	99.99	99.99	99.99	0.000711099	127.833
Pocrovca1	756554800	100855279	78116	60 (44-76)	0.278365	0.102083	1.11369	0.0973622	0.0122274	0.0958191	0.0120464	0.774277	0.545677	0.331973	0.180689	2.04705	66929	0	236.827	100	100	99.99	0.000663614	115.692
Pocrovca2	717226658	242073064	1099753	61 (46-76)	0.68291	0.0734774	1.0793	0.0993223	0.0127867	0.0986295	0.0126905	0.890249	0.826008	0.728296	0.611238	4.97994	128482	0.025	477.76	100	100	100	0.000530757	95.937
Pocrovca3	732123186	204128256	1121523	54 (43-72)	0.619348	0.139393	1.16197	0.131325	0.0151625	0.128719	0.015056	0.863066	0.754132	0.615304	0.473583	3.84661	95214	0.045	323.677	100	100	100	0.000466442	84.1459
