# Supplementary material for: Gene-flow from steppe individuals into Cucuteni-Trypillia associated populations indicates long-standing contacts and gradual admixture
Source: Sci Rep. 2020 Mar 6;10:4253. doi: 10.1038/s41598-020-61190-0 (PMC7060214; doi:10.1038/s41598-020-61190-0)
Supplement: Supplementary file 3 — Supplementary Table 2. [file 41598_2020_61190_MOESM3_ESM.xls]

## Sheet: Sheet1
Supplementary Table 2. D statistics for all four Moldovan data sets Gordinești, Pocrovca 1, Pocrovca 2, Pocrovca 3 individually and combined.
PopA	PopB	PopC	PopD	D-value	Z-score	#SNPs_in_common
Mbuti	Moldova	WHG	Yamnaya_Samara	-0.0124	-4.144	587244
Mbuti	Moldova	EHG	Yamnaya_Samara	0.0031	1.01	581589	Moldova has more genetic influx from WHG, but not from EHG, than from Steppe, but it has more influx from Steppe than from CHG
Mbuti	Moldova	Ukraine_Mesolithic	Yamnaya_Samara	-0.0005	-0.17	502791
Mbuti	Moldova	CHG	Yamnaya_Samara	0.0182	5.759	587466
Mbuti	Gordinesti	WHG	Yamnaya_Samara	-0.0087	-2.063	459840
Mbuti	Gordinesti	EHG	Yamnaya_Samara	0.0039	0.882	455608	Gordinesti has more ancestry from Steppe than from CHG
Mbuti	Gordinesti	Ukraine_Mesolithic	Yamnaya_Samara	0.0048	1.2	400934
Mbuti	Gordinesti	CHG	Yamnaya_Samara	0.0207	4.796	460024
Mbuti	Pocrovca1	WHG	Yamnaya_Samara	-0.018	-2.161	40459
Mbuti	Pocrovca1	EHG	Yamnaya_Samara	-0.0045	-0.476	40091	Pocrovca1 has no significant difference in genetic influx from Steppe and from HG
Mbuti	Pocrovca1	Ukraine_Mesolithic	Yamnaya_Samara	-0.0112	-1.189	35869
Mbuti	Pocrovca1	CHG	Yamnaya_Samara	0.0149	1.585	40474
Mbuti	Pocrovca2	WHG	Yamnaya_Samara	-0.0052	-1.356	549796
Mbuti	Pocrovca2	EHG	Yamnaya_Samara	0.0097	2.482	544674	Pocrovca2 has more ancestry from Steppe than from CHG
Mbuti	Pocrovca2	Ukraine_Mesolithic	Yamnaya_Samara	0.0047	1.29	475039
Mbuti	Pocrovca2	CHG	Yamnaya_Samara	0.0163	3.812	550008
Mbuti	Pocrovca3	WHG	Yamnaya_Samara	-0.02	-5.046	559460
Mbuti	Pocrovca3	EHG	Yamnaya_Samara	-0.0021	-0.531	554240	Pocrovca3 has more ancestry from WHG than from Steppe
Mbuti	Pocrovca3	Ukraine_Mesolithic	Yamnaya_Samara	-0.0062	-1.627	483110
Mbuti	Pocrovca3	CHG	Yamnaya_Samara	0.0195	4.894	559670
Mbuti	Gordinesti	LBK	Anatolia_Neolithic	-0.0028	-1.417	461798
Mbuti	Pocrovca1	LBK	Anatolia_Neolithic	-0.0102	-2.218	40586	No significant difference in shift towards LBK_EN or Anatolia_Neolithic can be observed individually
Mbuti	Pocrovca2	LBK	Anatolia_Neolithic	-0.0043	-2.195	552175
Mbuti	Pocrovca3	LBK	Anatolia_Neolithic	-0.0061	-3.398	561881
Overview of published (Mathieson et al. 2018) samples pooled for
LBK:	Anatolia Neolithic:	Yamnaya_Samara:	Yamnaya_Ukraine:	Ukraine_Mesolithic:	Ukraine_Neolithic:	WHG:	CHG:	EHG:
I0797	Bar31	I0231	I1917	I1763	I1736	Villabruna	Satsurblia	I0124
I0795	I1581	I0370	I2105	I1819	I1734	ElMiron	Kotias	I0061
I0022	I1583	I0441	I3141	I1733	I1738	Loschbour		I0211
I0026	I1580	I0444		I1737	I1732			I0062
I0018	I1585	I0439			I3714
I0019	I1579	I0357			I3715
I0025	I1100	I0429			I3717
I0054	I1102	I0438			I3718
I0046	I1099	I0443			I4111
I0048	I1103				I4112
I0056	I1101				I4114
I0057	I1097				I3712
I0100	I0744				I3713
I0659	I1096				I3716
I0821	I1098				S5868.E1.L1
I1550	I0745				S5869.E1.L1
I1506	I0746				S5870.E1.L1
I1496	I0707				S5872.E1.L1
NE1	I0709				S5873.E1.L1
NE6	I0725				S5875.E1.L1
	I0736				S5876.E1.L1
	I0726				S5878.E1.L1
	I0723				S5879.E1.L1
	I0724				S5881.E1.L1
	I0727				S5883.E1.L1
					S5885.E1.L1
					S5886.E1.L1
					S5888.E1.L1
					S5889.E1.L1
					S5890.E1.L1
					S5891.E1.L1
					S5892.E1.L1
					S5893.E1.L1
					S5953.E1.L1
