# Supplementary material for: Gene-flow from steppe individuals into Cucuteni-Trypillia associated populations indicates long-standing contacts and gradual admixture
Source: Sci Rep. 2020 Mar 6;10:4253. doi: 10.1038/s41598-020-61190-0 (PMC7060214; doi:10.1038/s41598-020-61190-0)
Supplement: Supplementary file 4 — Supplementary Table 3. [file 41598_2020_61190_MOESM4_ESM.xls]

## Sheet: Sheet1
Supplementary Table 3. qpAdm three-way and two-way admixture modelling for all four Moldovan data sets Gordinești, Pocrovca 1, Pocrovca 2, Pocrovca 3 individually and combined.
3-way admixture models for Moldova (Tripolye)							2-way admixture models for Moldova (Tripolye)
Moldova	Anatolia_Neolithic	Yamnaya_Samara	WHG	feasible	P-value		Gordinesti	Anatolia_Neolithic	LBK_EN		Pocrovca	Anatolia_Neolithic
	0.823	0.237	-0.06	no	0.07		Yamnaya_Kalmykia	0,809+0,191 p=0,26	0,853+0,147 p=0,38		Yamnaya_Kalmykia	0,763+0,237 p=0,39
std. errors:	0.053	0.04	0.065				std. errors:	0.256	0.07		std. errors:	0.045
							Yamnaya_Kalmykia_X	-1,29+2,29 p=0,96 (infeasible)	1,913-0,913 p=0,37 (infeasible)		Yamnaya_Kalmykia_X	4,443-3,443 p=0,93 (infeasible)
Moldova	Anatolia_Neolithic	EHG	WHG	feasible	P-value		std. errors:	73.253	11.288		std. errors:	4.479
	0.919	0.129	-0.047	no	0.014		Loschbour	1,198-0,198 p=0,09	0,985+0,015 p=0,07		Loschbour	0,838+0,162 p=8,81854e-05
std. errors:	0.059	0.024	0.07				std. errors:	0.47	0.098		std. errors:	0.087
							Yamnaya_Ukraine	0,759+0,241 p=0,42	0,819+0,181 p=0,43		Yamnaya_Ukraine	0,746+0,254 p=0,66
Moldova	Anatolia_Neolithic	CHG	WHG	feasible	P-value		std. errors:	0.072	0.076		std. errors:	0.047
	0.092	0.725	0.183	yes	0.42		Afanasievo	0,818+0,182 p=0,16	0,867+0,133 p=0,24		Afanasievo	0,754+0,246 p=0,53
std. errors:	0.188	0.164	0.075				std. errors:	0.064	0.067		std. errors:	0.044
							Ukraine_Mesolithic	0,883+0,117 p=0,13	0,924+0,076 p=0,39		Ukraine_Mesolithic	0,846+0,154 p=0,0035
Moldova	Anatolia_Neolithic	Ukraine_Mesolithic	WHG	feasible	P-value		std. errors:	0.052	0.052		std. errors:	0.038
	0.941	0.197	-0.138	no	0.001		Ukraine_Neolithic	0,848+0,152 p=0,17	0,897+0,103 p=0,27		Ukraine_Neolithic	0,808+0,192 p=0,026
std. errors:	0.067	0.043	0.092				std. errors:	0.062	0.064		std. errors:	0.043
							Motala_HG	0,844+0,156 p=0,11	0,902+0,098 p=0,21		Motala_HG	0,806+0,194 p=0,019
Gordinesti	Anatolia_Neolithic	Yamnaya_Samara	WHG	feasible	P-value		std. errors:	0.062	0.065		std. errors:	0.046
	0.811	0.279	-0.091	no	0.26		Iron_Gates_HG	3,528+-2,528 p=0,85	0,926+0,074 p=0,08		Iron_Gates_HG	0,784+0,216 p=0,0006
std. errors:	0.084	0.067	0.1				std. errors:	0.088	0.095		std. errors:	0.067
							Yamnaya_Ukraine_X	3,402-2,402 p=0,62 (infeasible)	-0,043+1,043 p=0,59 (infeasible)		Yamnaya_Ukraine_X	1,454-0,454 p=0,55 (infeasible)
Gordinesti	Anatolia_Neolithic	EHG	WHG	feasible	P-value		std. errors:	6.176	1.834		std. errors:	4.394
	0.919	0.142	-0.061	no	0.06		Loschbour_X	4,103-3,103 p=0,87 (infeasible)	6,563-5,563 p=0,96 (infeasible)		Loschbour_X	-0,607+1,607 p=0,98 (infeasible)
std. errors:	0.089	0.04	0.106				std. errors:	11.958	54.835		std. errors:	3.243
							Iron_Gates_HG_X	3,528-2,528 p=0,85 (infeasible)	4,946 -3,946 p=0,95 (infeasible)		Iron_Gates_HG_X	5,108-4,108 p=0,31 (infeasible)
Gordinesti	Anatolia_Neolithic	CHG	WHG	feasible	P-value		std. errors:	1.546	2.713		std. errors:	15.03
	-0.119	0.928	0.191	no	0.4
std. errors:	0.327	0.28	0.113
Gordinesti	Anatolia_Neolithic	Ukraine_Mesolithic	WHG	feasible	P-value
	0.905	0.221	-0.126	no	0.09		Corded_Ware	Tripolye	Gordinesti	Pocrovca
std. errors:	0.094	0.061	0.123				Yamnaya_Kalmykia	0,183+0,817 p=0,59	0,708+0,292 p=0,0004	0,658+0,342 p=0,001
							std. errors:	0.054	0.072	0.067
Pocrovca1	Anatolia_Neolithic	Yamnaya_Samara	WHG	feasible	P-value		LBK_EN	59,525-58,525 p=0,09 (infeasible)	-5,370+6,370 p=0,17 (infeasible)	-2,722+3,722 p=0,39 (infeasible)
	0.353	0.18	0.467	yes	0.75		std. errors:	474.164	3.74	0.905
std. errors:	0.193	0.179	0.27				TRB	-4,488+5,488 p=0,31 (infeasible)	-12,333+13,333 p=0,94 (infeasible)	-3,601+4,601 p=0,92 (infeasible)
							std. errors:	3.704	23.132	2.164
Pocrovca1	Anatolia_Neolithic	EHG	WHG	feasible	P-value
	0.424	0.09	0.486	yes	0.78
std. errors:	0.221	0.103	0.287
							feasible
Pocrovca1	Anatolia_Neolithic	CHG	WHG	feasible	P-value		infeasible
	-0.395	0.787	0.607	no	0.93
std. errors:	0.693	0.643	0.222
Pocrovca1	Anatolia_Neolithic	Ukraine_Mesolithic	WHG	feasible	P-value
	0.456	0.103	0.441	yes	0.62
std. errors:	0.269	0.155	0.374
Pocrovca2	Anatolia_Neolithic	Yamnaya_Samara	WHG	feasible	P-value
	0.918	0.154	-0.072	no	0.69
std. errors:	0.083	0.062	0.103
Pocrovca2	Anatolia_Neolithic	EHG	WHG	feasible	P-value
	0.969	0.077	-0.047	no	0.62
std. errors:	0.088	0.035	0.105
Pocrovca2	Anatolia_Neolithic	CHG	WHG	feasible	P-value
	0.443	0.468	0.09	yes	0.83
std. errors:	0.221	0.198	0.088
Pocrovca2	Anatolia_Neolithic	Ukraine_Mesolithic	WHG	feasible	P-value
	1.004	0.106	-0.109	no	0.34
std. errors:	0.095	0.057	0.126
Pocrovca3	Anatolia_Neolithic	Yamnaya_Samara	WHG	feasible	P-value
	0.772	0.295	-0.066	no	0.03
std. errors:	0.089	0.065	0.11
Pocrovca3	Anatolia_Neolithic	EHG	WHG	feasible	P-value
	0.926	0.172	-0.098	no	0.01
std. errors:	0.099	0.039	0.119
Pocrovca3	Anatolia_Neolithic	CHG	WHG	feasible	P-value
	-0.186	0.943	0.243	no	0.22
std. errors:	0.297	0.263	0.112
Pocrovca3	Anatolia_Neolithic	Ukraine_Mesolithic	WHG	feasible	P-value
	0.927	0.247	-0.174	no	0.005
std. errors:	0.104	0.068	0.145
Moldova	LBK	Yamnaya_Samara	WHG	feasible	P-value
	0.898	0.207	-0.105	no	0.149
std. errors:	0.061	0.042	0.07
Moldova	LBK	EHG	WHG	feasible	P-value
	0.993	0.114	-0.107	no	0.05
std. errors:	0.066	0.025	0.076
Moldova	LBK	CHG	WHG	feasible	P-value
	0.052	0.764	0.184	yes	0.39
std. errors:	0.26	0.211	0.091
Moldova	LBK	Ukraine_Mesolithic	WHG	feasible	P-value
	1.023	0.182	-0.205	no	0.001
std. errors:	0.065	0.042	0.086
Gordinesti	LBK	Yamnaya_Samara	WHG	feasible	P-value
	0.912	0.255	-0.166	no	0.28
std. errors:	0.102	0.069	0.113
Gordinesti	LBK	CHG	EHG	feasible	P-value
	0.27	0.692	0.037	yes	0.198
std. errors:	0.52	0.57	0.065
Gordinesti	LBK	EHG	WHG	feasible	P-value
	1.037	0.131	-0.168	no	0.18
std. errors:	0.109	0.041	0.124
Gordinesti	LBK	CHG	WHG	feasible	P-value
	-0.316	1.072	0.244	no	0.44
std. errors:	0.55	0.435	0.166
Gordinesti	LBK	Ukraine_Mesolithic	WHG	feasible	P-value
	1.023	0.215	-0.239	no	0.32
std. errors:	0.111	0.064	0.138
Pocrovca1	LBK	Yamnaya_Samara	WHG	feasible	P-value
	0.406	0.18	0.414	yes	0.66
std. errors:	0.281	0.182	0.341
Pocrovca1	LBK	CHG	EHG	feasible	P-value
	1.08	-0.244	0.164	no	0.475742
std. errors:	1.244	1.287	0.095
Pocrovca1	LBK	EHG	WHG	feasible	P-value
	0.495	0.08	0.425	yes	0.67
std. errors:	0.331	0.104	0.392
Pocrovca1	LBK	CHG	WHG	feasible	P-value
	-0.734	0.906	0.828	no	0.97
std. errors:	0.96	0.661	0.405
Pocrovca1	LBK	Ukraine_Mesolithic	WHG	feasible	P-value
	0.597	0.114	0.29	yes	0.61
std. errors:	0.422	0.166	0.54
Pocrovca2	LBK	Yamnaya_Samara	WHG	feasible	P-value
	1.001	0.116	-0.117	no	0.9
std. errors:	0.09	0.062	0.105
Pocrovca2	LBK	CHG	EHG	feasible	P-value
	0.722	0.26	0.018	yes	0.867508
std. errors:	0.306	0.336	0.043
Pocrovca2	LBK	EHG	WHG	feasible	P-value
	1.042	0.06	-0.102	no	0.86
std. errors:	0.093	0.035	0.108
Pocrovca2	LBK	CHG	WHG	feasible	P-value
	0.6	0.363	0.037	yes	0.85
std. errors:	0.293	0.244	0.098
Pocrovca2	LBK	Ukraine_Mesolithic	WHG	feasible	P-value
	1.082	0.091	-0.173	no	0.85
std. errors:	0.096	0.057	0.124
Pocrovca3	LBK	Yamnaya_Samara	WHG	feasible	P-value
	0.855	0.259	-0.114	no	0.06
std. errors:	0.098	0.067	0.114
Pocrovca3	LBK	CHG	EHG	feasible	P-value
	0.317	0.619	0.064	yes	0.0774623
std. errors:	0.657	0.728	0.081
Pocrovca3	LBK	EHG	WHG	feasible	P-value
	1.002	0.151	-0.153	no	0.04
std. errors:	0.104	0.039	0.121
Pocrovca3	LBK	CHG	WHG	feasible	P-value
	-0.302	1.032	0.271	no	0.25
std. errors:	0.428	0.35	0.139
Pocrovca3	LBK	Ukraine_Mesolithic	WHG	feasible	P-value
	1.017	0.225	-0.242	no	0.08
std. errors:	0.103	0.065	0.136
Tripolye	LBK	Yamnaya_Samara	WHG	feasible	P-value
	0.794	-0.007	0.213	no	0.09
std. errors:	0.108	0.064	0.121
Tripolye	LBK	EHG	WHG	feasible	P-value
	0.777	-0.004	0.227	no	0.08
std. errors:	0.114	0.037	0.131
Tripolye	LBK	CHG	WHG	feasible	P-value
	0.922	-0.106	0.184	no	0.1
std. errors:	0.399	0.335	0.121
Tripolye	LBK	Ukraine_Mesolithic	WHG	feasible	P-value
	0.83	0.024	0.146	yes	0.07
std. errors:	0.119	0.059	0.151
feasible
infeasible
Overview of published (Mathieson et al. 2018) samples pooled for
LBK:	Anatolia Neolithic:	Yamnaya_Samara:	Yamnaya_Ukraine:	Ukraine_Mesolithic:	Ukraine_Neolithic:	WHG:	CHG:	EHG:
I0797	Bar31	I0231	I1917	I1763	I1736	Villabruna	Satsurblia	I0124
I0795	I1581	I0370	I2105	I1819	I1734	ElMiron	Kotias	I0061
I0022	I1583	I0441	I3141	I1733	I1738	Loschbour		I0211
I0026	I1580	I0444		I1737	I1732			I0062
I0018	I1585	I0439			I3714
I0019	I1579	I0357			I3715
I0025	I1100	I0429			I3717
I0054	I1102	I0438			I3718
I0046	I1099	I0443			I4111
I0048	I1103				I4112
I0056	I1101				I4114
I0057	I1097				I3712
I0100	I0744				I3713
I0659	I1096				I3716
I0821	I1098				S5868.E1.L1
I1550	I0745				S5869.E1.L1
I1506	I0746				S5870.E1.L1
I1496	I0707				S5872.E1.L1
NE1	I0709				S5873.E1.L1
NE6	I0725				S5875.E1.L1
	I0736				S5876.E1.L1
	I0726				S5878.E1.L1
	I0723				S5879.E1.L1
	I0724				S5881.E1.L1
	I0727				S5883.E1.L1
					S5885.E1.L1
					S5886.E1.L1
					S5888.E1.L1
					S5889.E1.L1
					S5890.E1.L1
					S5891.E1.L1
					S5892.E1.L1
					S5893.E1.L1
					S5953.E1.L1
